# Supplementary material for: Preparation and Stabilization of High Molecular Weight Poly (acrylonitrile-co-2-methylenesuccinamic acid) for Carbon Fiber Precursor
Source: Polymers (Basel). 2021 Nov 9;13(22):3862. doi: 10.3390/polym13223862 (PMC8618359; doi:10.3390/polym13223862)
Supplement: Supplementary file 1 [file polymers-13-03862-s001.zip]

Archive with 1 entries (1 files):
- polymers-1414679-supplementary.pdf
